# Supplementary material for: Modified Hematopoietic Stem Cell-Derived Dendritic Cell Therapy Retained Tumor-Inhibitory Function and Led to Regression of Primary and Metastatic Pancreatic Tumors in Humanized Mouse Models
Source: Vaccines (Basel). 2025 Nov 2;13(11):1131. doi: 10.3390/vaccines13111131 (PMC12656616; doi:10.3390/vaccines13111131)
Supplement: Supplementary file 1 [file vaccines-13-01131-s001.zip]

Archive with 1 entries (1 files):
- vaccines-3872432-supplementary.pdf
